# Supplementary material for: Dietary Assessment Methods to Estimate (Poly)phenol Intake in Epidemiological Studies: A Systematic Review
Source: Adv Nutr. 2021 Mar 3;12(5):1781–801. doi: 10.1093/advances/nmab017 (PMC8483972; doi:10.1093/advances/nmab017)
Supplement: nmab017_Supplemental_Files [file nmab017_supplemental_files.zip]

Archive with 2 entries (2 files):
- SR1-supplementary table 1-20201219-review3.0.docx
- SR1-supplementary table 2-20201229-review3.0.docx
